# Supplementary material for: C. elegans ageing is accelerated by a self-destructive reproductive programme
Source: Nat Commun. 2023 Jul 20;14:4381. doi: 10.1038/s41467-023-40088-1 (PMC10359416; doi:10.1038/s41467-023-40088-1)
Supplement: Supplementary file 3 — Source Data [file 41467_2023_40088_MOESM3_ESM.zip]

Archive with 4 entries (3 files):
- Source data file/Gels/
- Source data file/Gels/Figure 1b gel.tif
- Source data file/Gels/Supplementary Figure 1c gel.tif
- Source data file/Source Data File.xlsx
